# Supplementary material for: AS1411 Aptamer-Conjugated Liposomal siRNA Targeting MTA2 Suppresses PI3K/AKT Signaling in Pancreatic Cancer Cells
Source: Int J Mol Sci. 2025 Aug 30;26(17):8467. doi: 10.3390/ijms26178467 (PMC12428796; doi:10.3390/ijms26178467)
Supplement: Supplementary file 1 [file ijms-26-08467-s001.zip]

Archive with 1 entries (1 files):
- ijms-3842569-supplementary.pdf
